# Supplementary material for: Data augmentation using image translation for underwater sonar image segmentation
Source: PLoS One. 2022 Aug 12;17(8):e0272602. doi: 10.1371/journal.pone.0272602 (PMC9374219; doi:10.1371/journal.pone.0272602)
Supplement: S1 Table — (A) Reservoir low sensitivity_Real, (B) Reservoir high sensitivity_Real, (C) Pool low sensitivity_Real, (D) Pool high sensitivity_Real, (E) Reservoir low sensitivity_Synth, (F) Reservoir high sensitivity_Synth, (G) Pool low sensitivity_Synth, (H) Pool high sensitivity_Synth, (I) T_Real, (J) T_Synth, (K) T_Aug. (TXT) [file pone.0272602.s002.txt]

	a	b	c	d	e	f	g	h
a	0.77	0.84	0.85	0.68	0.82	0.78	0.92	0.82
b	0.84	0.96	0.86	0.87	0.8	0.74	0.87	0.86
c	0.7	0.72	0.87	0.76	0.61	0.57	0.68	0.69
d	0.51	0.59	0.5	0.82	0.5	0.5	0.49	0.6
e	0.76	0.87	0.7	0.83	0.85	0.88	0.8	0.92
f	0.67	0.81	0.59	0.84	0.75	0.84	0.7	0.92
g	0.66	0.76	0.66	0.78	0.73	0.68	0.82	0.89
h	0.5	0.55	0.5	0.59	0.56	0.55	0.51	0.83
i	0.75	0.77	0.74	0.75	0.87	0.75	0.79	0.76
j	0.75	0.77	0.75	0.71	0.82	0.8	0.83	0.85
k	0.77	0.84	0.8	0.83	0.81	0.84	0.81	0.8
