# Supplementary material for: Data augmentation using image translation for underwater sonar image segmentation
Source: PLoS One. 2022 Aug 12;17(8):e0272602. doi: 10.1371/journal.pone.0272602 (PMC9374219; doi:10.1371/journal.pone.0272602)
Supplement: S2 Table — (A) Reservoir low sensitivity_Real, (B) Reservoir high sensitivity_Real, (C) Pool low sensitivity_Real, (D) Pool high sensitivity_Real, (E) Reservoir low sensitivity_Synth, (F) Reservoir high sensitivity_Synth, (G) Pool low sensitivity_Synth, (H) Pool high sensitivity_Synth, (I) T_Real, (J) T_Synth, (K) T_Aug. (TXT) [file pone.0272602.s003.txt]

	a	b	c	d	e	f	g	h
a	0.75	0.78	0.61	0.58	0.77	0.71	0.74	0.55
b	0.77	0.88	0.62	0.55	0.77	0.68	0.71	0.55
c	0.64	0.58	0.76	0.6	0.6	0.56	0.67	0.61
d	0.51	0.58	0.5	0.73	0.49	0.49	0.49	0.58
e	0.63	0.58	0.61	0.53	0.83	0.79	0.75	0.61
f	0.64	0.71	0.56	0.57	0.74	0.83	0.69	0.68
g	0.6	0.61	0.6	0.56	0.7	0.65	0.77	0.69
h	0.5	0.54	0.49	0.57	0.56	0.54	0.5	0.81
i	0.73	0.75	0.71	0.72	0.72	0.74	0.77	0.74
j	0.72	0.74	0.74	0.72	0.65	0.75	0.72	0.63
k	0.74	0.76	0.7	0.69	0.8	0.79	0.81	0.82
