# Supplementary material for: Data augmentation using image translation for underwater sonar image segmentation
Source: PLoS One. 2022 Aug 12;17(8):e0272602. doi: 10.1371/journal.pone.0272602 (PMC9374219; doi:10.1371/journal.pone.0272602)
Supplement: S3 Table — (TXT) [file pone.0272602.s004.txt]

Abbreviations	Original word
NN	Neural Network
USI	Underwater Sonar Image
CNN	Convolutional Neural Network
G	Generator
D	Discriminator
FCN	Fully Convolutional Networks
RHS	Reservoir High Sensitivity
RLS	Reservoir Low Sensitivity
PHS	Pool High Sensitivity
PLS	Pool Low Sensitivity
T_Real	RLS_Real + RHS_Real + PLS_Real + PHS_Real
T_Synth	RLS_Synth + RHS_Synth + PLS_Synth + PHS_Synth
T_Aug	T_Real + T_Synth
UIT	Underwater Image Translation
IoU	Intersection over Union
RHS_Real	Reservoir High Sensitivity of Real
RLS_Real	Reservoir Low Sensitivity of Real
PHS_Real	Pool High Sensitivity of Real
PLS_Real	Pool Low Sensitivity of Real
RHS_Synth	Reservoir High Sensitivity of Synth
RLS_Synth	Reservoir Low Sensitivity of Synth
PHS_Synth	Pool High Sensitivity of Synth
PLS_Synth	Pool Low Sensitivity of Synth
